# Supplementary material for: Studies Using Mutant Strains of Azospirillum brasilense Reveal That Atmospheric Nitrogen Fixation and Auxin Production Are Light Dependent Processes
Source: Microorganisms. 2023 Jun 30;11(7):1727. doi: 10.3390/microorganisms11071727 (PMC10383956; doi:10.3390/microorganisms11071727)
Supplement: Supplementary file 1 [file microorganisms-11-01727-s001.zip]

Archive with 1 entries (1 files):
- Ferrieri_Microorganisms 2459261 Supplemental Materials.pdf
